# Supplementary material for: Developing Picornaviruses for Cancer Therapy
Source: Cancers (Basel). 2019 May 16;11(5):685. doi: 10.3390/cancers11050685 (PMC6562951; doi:10.3390/cancers11050685)
Supplement: Supplementary file 1 [file cancers-11-00685-s001.zip]

Archive with 1 entries (1 files):
- picornaviruses.mov
